# Supplementary material for: Suppressed N fixation and diazotrophs after four decades of fertilization
Source: Microbiome. 2019 Oct 31;7:143. doi: 10.1186/s40168-019-0757-8 (PMC6824023; doi:10.1186/s40168-019-0757-8)
Supplement: Supplementary file 1 — Additional file 1: Table S1. Physicochemical soil properties in bulk soil and rhizosphere soil among different fertilization treatments. Table S2. The relative abundance of dominant diazotrophic genera among different treatments. Table S3. Pairwise t-tests for the relative abundance of dominant diazotrophic genera between bulk soil and rhizosphere soil in different fertilization treatments. Table S4. Comparison of diazotrophic alpha-diversity indexes among different fertilization treatments. Table S5. Pairwise t-testing of diazotrophic alpha-diversity in bulk soil and rhizosphere soil. Table S6. Pairwise t-tests of nitrogen fixation rates in bulk soil and rhizosphere soil in different fertilization treatments. Table S7. ADONIS double factor analysis for the diazotrophic community. Table S8. Pairwise t-tests of relative abundance of main ecological clusters within the diazotrophic community in bulk soil and rhizosphere soil under different fertilization treatments. Table S9. The network properties for the main ecological clusters of the diazotrophic community. Table S10. Operational taxonomic unit (OTU) count properties of important species for nitrogen fixation rates found by the Random Forest model in the three main ecological clusters. Table S11. The correlations (r) and significance (p) were determined using a Mantel test between the diazotrophic community and environmental variables in bulk soil and rhizosphere soil. Table S12. Spearman correlation between physicochemical soil properties and diazotrophic alpha-diversity. Table S13. Spearman correlation between physicochemical soil properties and relative abundance of the main diazotrophic ecological clusters. [file 40168_2019_757_MOESM1_ESM.zip › SI_Table S3.xlsx]

## Sheet: Sheet1
Table S3. Pairwise t-tests for the relative abundance of dominant diazotrophic genera between bulk soil and rhizosphere soil in different fertilization treatments. Bold values indicate a significant difference between bulk soil and rhizosphere soil. For abbreviations see Table S1.
Treatments	Diazotrophs	BS(Mean)	RS(Mean)	BS(SD)	RS(SD)	t stat	P-value
Control	Bradyrhizobium	0.19	0.15	0.14	0.09	1.05	0.36
Control	Burkholderia	0.19	0.23	0.05	0.03	-1.59	0.21
Control	Geobacter	0.06	0.08	0.05	0.07	-0.79	0.48
Control	Polaromonas	0.12	0.16	0.08	0.03	-0.87	0.44
Control	Xanthobacter	0.002	0.003	0.001	0.0009	-2.28	0.11
Control	Dechloromonas	0.012	0.023	0.007	0.011	-3.8	0.032
Control	Anaeromyxobacter	0.008	0.007	0.006	0.006	1.28	0.28
Control	Rhizobium	0.024	0.029	0.02	0.015	-0.75	0.5
Control	Leptothrix	0.03	0.05	0.02	0.007	-1.4	0.25
Control	Dechlorosoma	0.011	0.014	0.007	0.015	-0.63	0.57
Control	Hyphomicrobium	0.02	0.02	0.002	0.008	-0.55	0.62
Control	Others	0.34	0.23	0.06	0.076	3.11	0.053
NPK	Bradyrhizobium	0.6	0.76	0.127	0.078	-3.4	0.04
NPK	Burkholderia	0.008	0.022	0.0039	0.018	-1.8	0.15
NPK	Geobacter	0.12	0.026	0.043	0.009	3.96	0.03
NPK	Polaromonas	0.011	0.005	0.018	0.0037	0.81	0.47
NPK	Xanthobacter	0.088	0.045	0.065	0.014	1.2	0.32
NPK	Dechloromonas	0.03	0.006	0.04	0.0048	1.3	0.28
NPK	Anaeromyxobacter	0.055	0.013	0.041	0.0078	2.5	0.087
NPK	Rhizobium	0.0096	0.009	0.005	0.0093	0.19	0.85
NPK	Leptothrix	0.005	0.005	0.002	0.0019	0.18	0.86
NPK	Dechlorosoma	0.003	0.0002	0.0024	0.0002	2.22	0.11
NPK	Hyphomicrobium	0.006	0.0065	0.0016	0.003	-0.9	0.44
NPK	Others	0.063	0.103	0.019	0.086	-1.06	0.37
NPK+WS	Bradyrhizobium	0.61	0.77	0.17	0.19	-3.35	0.04
NPK+WS	Burkholderia	0.006	0.005	0.005	0.002	0.35	0.75
NPK+WS	Geobacter	0.17	0.11	0.1	0.17	1.57	0.21
NPK+WS	Polaromonas	0.003	0.001	0.002	0.0007	1	0.39
NPK+WS	Xanthobacter	0.04	0.027	0.019	0.024	1.07	0.36
NPK+WS	Dechloromonas	0.01	0.006	0.0069	0.0058	0.81	0.47
NPK+WS	Anaeromyxobacter	0.08	0.015	0.085	0.014	1.87	0.16
NPK+WS	Rhizobium	0.004	0.002	0.0006	0.0009	5.56	0.01
NPK+WS	Leptothrix	0.005	0.004	0.001	0.0048	0.33	0.76
NPK+WS	Dechlorosoma	0.002	0.0002	0.0033	0.00024	1.34	0.27
NPK+WS	Hyphomicrobium	0.007	0.007	0.0043	0.003	0.25	0.82
NPK+WS	Others	0.059	0.056	0.023	0.052	0.11	0.92
NPK+PM	Bradyrhizobium	0.61	0.55	0.11	0.23	0.86	0.45
NPK+PM	Burkholderia	0.12	0.15	0.095	0.08	-0.94	0.41
NPK+PM	Geobacter	0.04	0.01	0.012	0.012	19.3	0.0001
NPK+PM	Polaromonas	0.036	0.05	0.02	0.044	-0.83	0.46
NPK+PM	Xanthobacter	0.005	0.006	0.003	0.006	-0.29	0.79
NPK+PM	Dechloromonas	0.027	0.06	0.018	0.1	-0.61	0.59
NPK+PM	Anaeromyxobacter	0.007	0.005	0.005	0.006	1.13	0.34
NPK+PM	Rhizobium	0.012	0.007	0.0045	0.003	3.4	0.04
NPK+PM	Leptothrix	0.012	0.019	0.0056	0.015	-1.03	0.38
NPK+PM	Dechlorosoma	0.049	0.04	0.014	0.026	0.46	0.67
NPK+PM	Hyphomicrobium	0.011	0.013	0.003	0.005	-0.75	0.51
NPK+PM	Others	0.084	0.09	0.019	0.046	-0.36	0.74
NPK+CM	Bradyrhizobium	0.32	0.27	0.033	0.082	1.13	0.34
NPK+CM	Burkholderia	0.19	0.33	0.034	0.079	-5.72	0.01
NPK+CM	Geobacter	0.095	0.015	0.03	0.005	4.74	0.018
NPK+CM	Polaromonas	0.11	0.1	0.015	0.031	0.38	0.73
NPK+CM	Xanthobacter	0.004	0.003	0.0006	0.0015	1.9	0.15
NPK+CM	Dechloromonas	0.03	0.005	0.037	0.0039	1.59	0.21
NPK+CM	Anaeromyxobacter	0.003	0.003	0.0022	0.0012	1.63	0.2
NPK+CM	Rhizobium	0.05	0.021	0.027	0.0045	2.58	0.08
NPK+CM	Leptothrix	0.012	0.017	0.0047	0.0024	-2.24	0.11
NPK+CM	Dechlorosoma	0.007	0.0026	0.0035	0.0009	2.33	0.1
NPK+CM	Hyphomicrobium	0.016	0.02	0.0047	0.003	-1.25	0.3
NPK+CM	Others	0.16	0.22	0.031	0.043	-1.63	0.2
